# Supplementary material for: Dispensation of attention deficit hyperactivity disorder (ADHD) medications in patients receiving opioid agonist therapy; a national prospective cohort study in Norway from 2015 to 2017
Source: BMC Psychiatry. 2020 Mar 12;20:119. doi: 10.1186/s12888-020-02526-y (PMC7068965; doi:10.1186/s12888-020-02526-y)
Supplement: Supplementary file 1 — Additional file 1. ATC codes for included drugs, or drug groups. ADHD = Attention deficit hyperactivity disorder, ATC = Anatomical Therapeutic Chemical (ATC) classification system, and OAT = opioid agonist therapy. An overview of drugs and drug groups included in this study. [file 12888_2020_2526_MOESM1_ESM.xlsx]

## Sheet: Additional file 2
Additional file 1
ATC code*	Drug/drug group
Non-OAT opioids
N02AA01	Morphine
N02AA02	Opium
N02AA03	Hydromorphone
N02AA04	Nicomorphine
N02AA05	Oxycodone
N02AA08	Dihydrocodeine
N02AA10	Papaveretum
N02AA51	Morphine, combinations
N02AA53	Hydromorphone and naloxone
N02AA55	Oxycodone and naloxone
N02AA56	Oxycodone and naltrexone
N02AA58	Dihydrocodeine, combinations
N02AA59	Codeine, combinations excl. psycholeptics
N02AA79	Codeine, combinations with psycholeptics
N02AB01	Ketobemidone
N02AB02	Pethidine
N02AB03	Fentanyl
N02AB52	Pethidine, combinations excl. psycholeptics
N02AB72	Pethidine, combinations with psycholeptics
N02AC01	Dextromoramide
N02AC03	Piritramide
N02AC04	Dextropropoxyphene
N02AC05	Bezitramide
N02AC52	Methadone, combinations excl. psycholeptics
N02AC54	Dextropropoxyphene, combinations excl. psycholeptics
N02AC74	Dextropropoxyphene, combinations with psycholeptics
N02AD01	Pentazocine
N02AD02	Phenazocine
N02AE01	Buprenorphine
N02AF01	Butorphanol
N02AF02	Nalbuphine
N02AG01	Morphine and antispasmodics
N02AG02	Ketobemidone and antispasmodics
N02AG03	Pethidine and antispasmodics
N02AG04	Hydromorphone and antispasmodics
N02AJ01	Dihydrocodeine and paracetamol
N02AJ02	Dihydrocodeine and acetylsalicylic acid
N02AJ03	Dihydrocodeine and other non-opioid analgesics
N02AJ06	Codeine and paracetamol
N02AJ07	Codeine and acetylsalicylic acid
N02AJ08	Codeine and ibuprofen
N02AJ09	Codeine and other non-opioid analgesics
N02AJ13	Tramadol and paracetamol
N02AJ14	Tramadol and dexketoprofen
N02AJ15	Tramadol and other non-opioid analgesics
N02AJ17	Oxycodone and paracetamol
N02AJ18	Oxycodone and acetylsalicylic acid
N02AJ19	Oxycodone and ibuprofen
N02AX01	Tilidine
N02AX02	Tramadol
N02AX03	Dezocine
N02AX05	Meptazinol
N02AX06	Tapentadol
Benzodiazepines
N03AE01	Clonazepam
N05BA01	Diazepam
N05BA02	Chlordiazepoxide
N05BA03	Medazepam
N05BA04	Oxazepam
N05BA05	Potassium clorazepate
N05BA06	Lorazepam
N05BA07	Adinazolam
N05BA08	Bromazepam
N05BA09	Clobazam
N05BA10	Ketazolam
N05BA11	Prazepam
N05BA12	Alprazolam
N05BA13	Halazepam
N05BA14	Pinazepam
N05BA15	Camazepam
N05BA16	Nordazepam
N05BA17	Fludiazepam
N05BA18	Ethyl loflazepate
N05BA19	Etizolam
N05BA21	Clotiazepam
N05BA22	Cloxazolam
N05BA23	Tofisopam
N05BA24	Bentazepam
N05BA56	Lorazepam, combinations
N05CD01	Flurazepam
N05CD02	Nitrazepam
N05CD03	Flunitrazepam
N05CD04	Estazolam
N05CD05	Triazolam
N05CD06	Lormetazepam
N05CD07	Temazepam
N05CD08	Midazolam
N05CD09	Brotizolam
N05CD10	Quazepam
N05CD11	Loprazolam
N05CD12	Doxefazepam
N05CD13	Cinolazepam
N05CD14	Remimazolam
Gabapentinoids
N03AX12	Gabapentin
N03AX16	Pregabalin
Z-hypnotics
N05CF01	Zopiclone
N05CF02	Zolpidem
ADHD medications
N06BA01	Racemic amphetamine
N06BA02	Dexamphetamine
N06BA04	Methylphenidate
N06BA09	Atomoxetine
N06BA12	Lisdexamphetamine
OAT opioids
N07BC01	Buprenorphine
N07BC02	Methadone
N07BC05	Levomethadone
N07BC51	Buprenorphine, combinations
Direct acting antivirals
J05AP02	Telaprevir
J05AP03	Boceprevir
J05AP04	Faldaprevir
J05AP05	Simeprevir
J05AP06	Asunaprevir
J05AP07	Daclatasvir
J05AP08	Sofosbuvir
J05AP09	Dasabuvir
J05AP51	Ledipasvir and Sofosbuvir
J05AP52	Dasabuvir, ombitasvir, paritaprevir and ritonavir
J05AP53	Ombitasvir, paritaprevir and ritonavir
J05AP54	Elbasvir and grazoprevir
J05AP55	Sofosbuvir and velpatasvir
J05AP56	Sofosbuvir, velpatasvir, and voxilaprevir
J05AP57	Glecaprevir and pibrentasvir
