# Supplementary material for: Dispensation of attention deficit hyperactivity disorder (ADHD) medications in patients receiving opioid agonist therapy; a national prospective cohort study in Norway from 2015 to 2017
Source: BMC Psychiatry. 2020 Mar 12;20:119. doi: 10.1186/s12888-020-02526-y (PMC7068965; doi:10.1186/s12888-020-02526-y)
Supplement: Supplementary file 2 — Additional file 2. Converting table of DDD to milligrams according to WHO’s standards. ATC = The Anatomical Therapeutic Chemical (ATC) classification system, ADHD = Attention deficit hyperactivity disorder, DDD = defined daily doses, mg = milligram, WHO = World Health Organization. [file 12888_2020_2526_MOESM2_ESM.xlsx]

## Sheet: Additional file 3
Additional file 2
ATC-code	ADHD medication	1 DDD is equal to (in mg):
N06BA01	Racemic amphetamine	15
N06BA02	Dexamphetamine	15
N06BA04	Methylphenidate	30
N06BA09	Atomoxetine	80
N06BA12	Lisdexamphetamine	30
